# Supplementary material for: Robust and Hydrophobic Silica/Polyimide Aerogel with Pomegranate-like Structure for Thermal Insulation and Flame Retardancy up to 1300 °C
Source: Molecules. 2025 Apr 11;30(8):1709. doi: 10.3390/molecules30081709 (PMC12029470; doi:10.3390/molecules30081709)
Supplement: Supplementary file 1 [file molecules-30-01709-s001.zip]

Archive with 4 entries (3 files):
- Supplementary Materials.pdf
- Supplementary Movie S1-2/
- Supplementary Movie S1-2/Movie S1 Si-PI-0.mp4
- Supplementary Movie S1-2/Movie S2 Si-PI-6.mp4
